# Supplementary material for: Sexual health in patients with malignant hematological disease: a Danish cross-sectional study
Source: Sex Med. 2024 Sep 13;12(4):qfae053. doi: 10.1093/sexmed/qfae053 (PMC11398875; doi:10.1093/sexmed/qfae053)
Supplement: Sublementary_Table_1_qfae053 [file sublementary_table_1_qfae053.xlsx]

## Sheet: Tabel 2
	Table 4 Sexual health in women across diagnose
	Variables				All woman			Acute leukemia			Chronic leukemia		Lymphoma				Myelodysplastic syndrome			Multiple myeloma
					(N=198)				(N=54)		(N=49)			(N=30)			(N=20)			(N=33)
					N	Mean (SD)		N	Mean (SD)		N	Mean (SD)		N	Mean (SD)		N	Mean (SD)		N	Mean (SD)
	EORTC QLQ-C30 SH22
	Sexual activity (0-100)				184	60.9 (34.4)		50	47.3 (34.4)		43	58.1 (34.2)		29	65.5 (33.9)		18	63 (30)		34	77.5 (28.1)
	Sexual satisfaction (0-100)				143	49.9 (27)		46	48.2 (30.6)		34	44.8 (28)		19	61.4 (21.2)		15	57 (20.5)		21	47.6 (24.7)
	Sexual pain (0-100)				139	24.7 (31.5)		44	37.1 (36.6)		32	11.6 (24.7)		20	31.4 (28.6)		13	29.1 (33)		22	13.1 (24.5)
	Decreased Libido (0-100)				183	54.1 (39.3)		50	50.7 (40)		44	50 (40.3)		27	58 (37.7)		20	63.3 (34)		32	55.2 (41.1)
	Incontinence (0-100)				180	19.6 (31.5)		49	15.6 (26.4)		43	24 (35.1)		27	22.2 (33.3)		19	17.5 (32.1)		32	16.7 (29.3)
	Fatigue (0-100)				183	35.5 (37.6)		50	40 (38.7)		44	39.4 (38.2)		27	35.8 (33.2)		20	30 (37.3)		32	27.1 (39.2)
	Treatment (0-100)				139	41.2 (40.6)		42	59.5 (43.3)		31	21.5 (33.9)		20	48.3 (36.6)		14	31 (38)		24	36.1 (36.7)
	Communication with professionals (0-100)				183	90.3 (22.1)		50	81.3 (27.9)		44	96.2 (16.4)		28	89.3 (22.3)		20	85 (27.5)		31	98.9 (6)
	Partnership (0-100)				122	33.6 (36)		39	33.3 (37.5)		28	29.8 (37.8)		18	40.7 (31.4)		12	41.7 (37.9)		18	22.2 (28)
	Body image (women) (0-100)				187	27.8 (35.9)		50	48.7 (40.5)		46	14.5 (24)		29	21.8 (34.8)		20	41.7 (34)		32	13.5 (27.9)
	Vaginal dryness (0-100)				102	50.7 (36.6)		36	45.4 (36.6)		24	48.6 (36.8)		15	73.3 (38.2)		9	63 (38.9)		12	36.1 (17.2)
	EORTC QLQ-C30 SH22; The European Organization for Research and Treatment of Cancer Quality of Life Questionnaire Sexual Health, SD: standard deviation, NS: non significant (p>0.05).
