# Supplementary material for: Sexual health in patients with malignant hematological disease: a Danish cross-sectional study
Source: Sex Med. 2024 Sep 13;12(4):qfae053. doi: 10.1093/sexmed/qfae053 (PMC11398875; doi:10.1093/sexmed/qfae053)
Supplement: Sublementary_Table_2_qfae053 [file sublementary_table_2_qfae053.xlsx]

## Sheet: Tabel 2
	Table 5 Sexual health in men across diagnose
	Variables				All men			Acute leukemia			Chronic leukemia		Lymphoma				Myelodysplastic syndrome			Multiple myeloma
					(N=164)				(N=37)		(N=38)			(N=24)			(N=17)			(N=33)
					N	Mean (SD)		N	Mean (SD)		N	Mean (SD)		N	Mean (SD)		N	Mean (SD)		N	Mean (SD)
	EORTC QLQ-C30 SH22
	Sexual activity (0-100)				156	47.4 (34.1)		36	44.4 (34.7)		37	43.2 (34.1)		23	34.8 (29.3)		16	64.6 (25.7)		30	53.3 (31.1)
	Sexual satisfaction (0-100)				144	46.9 (26.7)		35	37.5 (25.2)		34	49.3 (25.5)		19	42.8 (29)		16	55.9 (29.2)		29	54.1 (20)
	Sexual pain (0-100)				140	2.5 (9)		34	1.6 (6.2)		32	2.6 (7.6)		20	5.6 (12.7)		16	5.2 (16.9)		28	0.8 (4.2)
	Decreased Libido (0-100)				158	48.3 (35.4)		37	43.2 (35)		37	44.1 (36.9)		23	49.3 (41.3)		17	56.9 (30.7)		30	55.6 (32)
	Incontinence (0-100)				156	17.1 (30.2)		37	12.6 (27.6)		35	21.9 (32.3)		23	14.5 (24.3)		17	11.8 (28.7)		31	16.1 (25.6)
	Fatigue (0-100)				158	33.1 (33.8)		37	29.7 (31.2)		36	30.6 (35.1)		23	36.2 (36.1)		17	23.5 (28.3)		31	39.8 (29.1)
	Treatment (0-100)				138	47.8 (39.9)		35	52.4 (40.7)		28	38.1 (40.3)		22	53 (40.7)		16	39.6 (38.9)		26	60.3 (37.7)
	Communication with professionals (0-100)				159	92.2 (16)		37	91 (16.9)		37	93.7 (15.4)		23	91.3 (18)		17	94.1 (17.6)		31	90.3 (15.4)
	Partnership (0-100)				126	42.9 (39.5)		31	33.3 (38.5)		30	52.2 (42.6)		20	51.7 (39.7)		14	40.5 (37.4)		21	44.4 (38.5)
	Confidence Erection (0-100)				157	55.2 (39)		37	51.4 (39.7)		37	55 (41.7)		23	56.5 (34)		17	62.7 (40.6)		29	63.2 (34.9)
	Body image (0-100)				158	28.1 (34.4)		36	28.7 (34.9)		37	28.8 (33.5)		23	37.7 (40.6)		17	19.6 (26.5)		31	29 (33)
											0	0
	EORTC QLQ-C30 SH22; The European Organization for Research and Treatment of Cancer Quality of Life Questionnaire Sexual Health, SD: standard deviation, NS: non significant (p>0.05).
